# Supplementary material for: Cardiac Rehabilitation for Fontan Circulation Patients: A Systematic Review, and Meta-Analysis
Source: Medicina (Kaunas). 2024 Nov 5;60(11):1817. doi: 10.3390/medicina60111817 (PMC11596103; doi:10.3390/medicina60111817)
Supplement: Supplementary file 1 [file medicina-60-01817-s001.zip]

Archive with 1 entries (1 files):
- medicina-3187377-supplementary.pdf
